# Supplementary material for: Cows are highly motivated to access a grooming substrate
Source: Biol Lett. 2018 Aug 8;14(8):20180303. doi: 10.1098/rsbl.2018.0303 (PMC6127119; doi:10.1098/rsbl.2018.0303)
Supplement: Experimental Data [file rsbl20180303supp2.xlsx]

## Sheet: Sheet1
Cow	Treatment	Phase	Status	Cows are highly motivated to access a grooming substrate - McConnachie et al., 2018
2121	Brush I	50	2
2127	Brush I	14	2
1120	Brush I	32	2
1115	Brush I	32	2
2104	Brush I	14	2
1058	Brush I	32	2
2131	Brush I	23	2
3117	Brush I	23	2
3119	Brush I	23	2
2029	Brush I	23	2
2121	TMR	59	2
2127	TMR	23	2
1120	TMR	23	2
1115	TMR	14	2
2104	TMR	32	2
1058	TMR	23	2
2131	TMR	23	2
3117	TMR	32	2
3119	TMR	41	2
2029	TMR	32	2
2121	Space	14	2
2127	Space	14	2
1120	Space	0	2
1115	Space	7	2
2104	Space	0	2
1058	Space	7	2
2131	Space	7	2
3117	Space	0	2
3119	Space	0	2
2029	Space	23	2
2121	Brush II	41	1
2127	Brush II	23	2
1120	Brush II	23	2
1115	Brush II	41	1
2104	Brush II	7	2
1058	Brush II	23	2
2131	Brush II	14	2
3117	Brush II	14	2
3119	Brush II	14	2
2029	Brush II	23	2
