# Supplementary material for: Cows are highly motivated to access a grooming substrate
Source: Biol Lett. 2018 Aug 8;14(8):20180303. doi: 10.1098/rsbl.2018.0303 (PMC6127119; doi:10.1098/rsbl.2018.0303)
Supplement: SAS Code [file rsbl20180303supp3.zip]

Archive with 1 entries (1 files):
- rsbl20180303supp3.sas
