# Supplementary material for: Cows are highly motivated to access a grooming substrate
Source: Biol Lett. 2018 Aug 8;14(8):20180303. doi: 10.1098/rsbl.2018.0303 (PMC6127119; doi:10.1098/rsbl.2018.0303)
Supplement: SAS Code [file rsbl20180303supp3.zip › rsbl20180303supp3.sas]

/*Cows are highly motivated to access a grooming substrate 
 McConnachie, Smid, Thompson, Weary, Gaworski, and von Keyserlingk*/

proc import out=brush
datafile= "C:\Users\smid017\Desktop\ESM2-Experimental data--Cows are highly motivated to access a grooming substrate-McConnachie et al._0713.xlsx"
DBMS=XLSX REPLACE;
GETNAMES=YES;   
run;

proc sort data=brush;
by treatment;
run;

proc univariate data= brush plot normal ;
by treatment;
	var  phase   ;
run;

ODS TRACE ON;

proc template;
source Stat.Lifetest.Graphics.ProductLimitSurvival;
run;

data _null_; %let url = //support.sas.com/documentation/onlinedoc/stat/ex_code/131; 
infile "http:&url/templft.html" device=url; 
file 'macros.tmp'; input; if index(_infile_, '</pre>') then stop; if pre then put _infile_; if index(_infile_, '<pre>') then pre + 1; run; %inc 'macros.tmp' / nosource; 

 %ProvideSurvivalMacros 
 %let StepOpts =  lineattrs=(thickness=3.0);
 %let GraphOpts = attrpriority=none DataLinePatterns=(solid ShortDash MediumDash LongDash) DataContrastColors=(  orange red Black blue);
 %let yOptions = label = "Proportion pushing by resource" labelattrs=(size=12pt weight=bold);
 %let xOptions = label = "Weight attached to pulley system (kg)" linearopts=(viewmin=0 viewmax=60 tickvaluelist=(7 14 23 32 41 50 59))labelattrs=(size=12pt weight=bold);
 %let tatters = textattrs=(size=12pt weight=bold family='times new roman');
 %let LegendOpts = titleattrs=(family="times new roman" size=12pt weight=bold);
 %CompileSurvivalTemplates

proc lifetest data=brush;
time phase*status(1);
strata treatment / test=logrank  diff=ALL;
run;
